# Supplementary material for: Composite Oxidation Mechanism of Cu/Cu Contact Pairs During Current-Carrying Rolling in O2-N2-H2O Vapor Mixture
Source: Materials (Basel). 2025 Dec 18;18(24):5693. doi: 10.3390/ma18245693 (PMC12734869; doi:10.3390/ma18245693)
Supplement: Supplementary file 1 [file materials-18-05693-s001.zip]

Archive with 1 entries (1 files):
- materials-3995046-supplementary.pdf
